# Supplementary material for: Trends and Characterization of Hospitalizations with Heart Failure in Italy Before and During the COVID-19 Pandemic
Source: Healthcare (Basel). 2026 May 30;14(11):1526. doi: 10.3390/healthcare14111526 (PMC13257109; doi:10.3390/healthcare14111526)
Supplement: Supplementary file 1 [file healthcare-14-01526-s001.zip]

Archive with 1 entries (1 files):
- healthcare-4262453-supplementary.pdf
